# Supplementary material for: Targeting valine catabolism to inhibit metabolic reprogramming in prostate cancer
Source: Cell Death Dis. 2024 Jul 18;15(7):513. doi: 10.1038/s41419-024-06893-2 (PMC11258138; doi:10.1038/s41419-024-06893-2)
Supplement: Supplementary file 2 — Original Data - qRT-PCR [file 41419_2024_6893_MOESM2_ESM.xlsx]

## Sheet: Figure 1
qPCR Calculations for Figure 1g
ViiA 7 Real-Time PCR System, SYBR Green Master Mix, RPL32 (HouseKeeper)
Sample Name	Target Name	CT	RPLCT	dCT	2^-dCT	Relative	Mean
siCTR	BCAT1	26.909	15.8975	11.0115	0.000484405	0.94772	1
siCTR	BCAT1	26.835	15.9745	10.8605	0.000537848	1.05228
siBCAT1	BCAT1	28.7097	15.9824	12.7273	0.000147474	0.288527	0.299432
siBCAT1	BCAT1	28.5525	15.9303	12.6221	0.000158622	0.310337
siBCAT2	BCAT1	26.428	15.8878	10.5403	0.000671531	1.31382	1.31416
siBCAT2	BCAT1	26.4836	15.9441	10.5395	0.00067187	1.31449
siCTR	BCAT2	25.3164	15.8975	9.4189	0.00146093	0.970768	1
siCTR	BCAT2	25.3091	15.9745	9.33453	0.00154891	1.02923
siBCAT1	BCAT2	23.8815	15.9824	7.89903	0.00418943	2.78383	2.70154
siBCAT1	BCAT2	23.9173	15.9303	7.98694	0.00394177	2.61926
siBCAT2	BCAT2	30.6074	15.8878	14.7196	3.70642e-05	0.0246287	0.0281628
siBCAT2	BCAT2	30.2997	15.9441	14.3556	4.77013e-05	0.031697

## Sheet: Figure 4d
qPCR Calculations for Figure 4d
ViiA 7 Real-Time PCR System, SYBR Green Master Mix, RPL32 (HouseKeeper)
Replicate 1								Replicate 2								Average
Sample Name	Target Name	CT	RPL CT	dCT	2^-dCT	Relative	R1 Mean	Sample Name	Target Name	CT	RPL CT	dCT	2^-dCT	Relative	R2 Mean	Sample	Target	Mean
R1-siCTR-48h	HIBCH	23.032	17.8259	5.20615	0.027089	1	1	R1-siCTR-48h	HIBCH	23.9797	18.4657	5.51402	0.0218833	1	1	siCTR-48h	HIBCH	1
R1-siCTR-48h	HIBCH	22.9952	17.8259	5.16934	0.027789	1		R1-siCTR-48h	HIBCH	24.0183	18.2911	5.72719	0.0188774	1
R1-siCTR-72h	HIBCH	22.8287	17.7512	5.07744	0.0296168	1	1	R1-siCTR-72h	HIBCH	22.9857	17.5809	5.4048	0.0236044	1	1	siCTR-72h	HIBCH	1
R1-siCTR-72h	HIBCH	22.7792	17.7512	5.02798	0.0306499	1		R1-siCTR-72h	HIBCH	22.9501	17.505	5.44515	0.0229534	1
R1-siCTR-96h	HIBCH	23.0484	17.7869	5.26144	0.0260705	1	1	R1-siCTR-96h	HIBCH	23.6418	18.2474	5.39442	0.0237748	1	1	siCTR-96h	HIBCH	1
R1-siCTR-96h	HIBCH	22.9086	17.7869	5.12163	0.0287234	1		R1-siCTR-96h	HIBCH	23.6105	18.0075	5.60303	0.020574	1
R1-siHIBCH-48	HIBCH	28.5134	17.2521	11.2613	0.000407385	0.0150388	0.0149156	R1-siHIBCH-48	HIBCH	30.5176	18.7973	11.7204	0.000296361	0.0135428	0.0155149	siHIBCH-48	HIBCH	0.0152153
R1-siHIBCH-48	HIBCH	28.5004	17.2521	11.2483	0.00041107	0.0147925		R1-siHIBCH-48	HIBCH	30.4489	18.8841	11.5648	0.00033011	0.017487
R1-siHIBCH-72	HIBCH	28.6846	17.3447	11.3399	0.000385792	0.0130261	0.0139773	R1-siHIBCH-72	HIBCH	29.582	18.3309	11.2511	0.000410282	0.0173816	0.0162629	siHIBCH-72	HIBCH	0.0151201
R1-siHIBCH-72	HIBCH	28.4385	17.3447	11.0938	0.000457559	0.0149286		R1-siHIBCH-72	HIBCH	29.692	18.2017	11.4902	0.00034761	0.0151442
R1-siHIBCH-96	HIBCH	27.9296	17.1659	10.7636	0.000575201	0.0220633	0.0196831	R1-siHIBCH-96	HIBCH	28.9969	18.0446	10.9523	0.000504707	0.0212286	0.0231844	siHIBCH-96	HIBCH	0.0214337
R1-siHIBCH-96	HIBCH	28.1404	17.1659	10.9745	0.000496997	0.0173029		R1-siHIBCH-96	HIBCH	28.9181	18.0013	10.9169	0.000517235	0.0251402
R1-siCTR-48h	MCEE	24.4728	17.8259	6.6469	0.00997891	1	1	R2-siCTR-48h	MCEE	24.6929	18.4657	6.22721	0.0133482	1	1	siCTR-48h	MCEE	1
R1-siCTR-48h	MCEE	24.3484	17.8259	6.52255	0.0108772	1		R2-siCTR-48h	MCEE	24.451	18.2911	6.15992	0.0139855	1
R1-siCTR-72h	MCEE	24.3757	17.7512	6.62451	0.010135	1	1	R2-siCTR-72h	MCEE	23.5246	17.5809	5.94365	0.0162474	1	1	siCTR-72h	MCEE	1
R1-siCTR-72h	MCEE	24.2568	17.7512	6.50558	0.0110059	1		R2-siCTR-72h	MCEE	23.8409	17.505	6.33598	0.0123788	1
R1-siCTR-96h	MCEE	24.7364	17.7869	6.94942	0.00809124	1	1	R2-siCTR-96h	MCEE	23.5903	18.2474	5.34284	0.0246402	1	1	siCTR-96h	MCEE	1
R1-siCTR-96h	MCEE	24.4508	17.7869	6.66389	0.0098621	1		R2-siCTR-96h	MCEE	23.8789	18.0075	5.87141	0.0170817	1
R1-siHIBCH-48h	MCEE	24.6552	17.2521	7.40308	0.00590813	0.592062	0.823334	R2-siHIBCH-48h	MCEE	24.6715	18.7973	5.87419	0.0170487	1.27723	0.982777	siHIBCH-48h	MCEE	0.903056
R1-siHIBCH-48h	MCEE	23.6979	17.2521	6.44584	0.0114712	1.05461		R2-siHIBCH-48h	MCEE	25.5829	18.8841	6.69877	0.00962653	0.68832
R1-siHIBCH-72h	MCEE	24.967	17.3447	7.62225	0.00507544	0.500783	0.480927	R2-siHIBCH-72h	MCEE	24.4277	18.3309	6.0968	0.014611	0.899286	0.805536	siHIBCH-72h	MCEE	0.643232
R1-siHIBCH-72h	MCEE	24.9673	17.3447	7.62251	0.00507451	0.461071		R2-siHIBCH-72h	MCEE	25.0282	18.2017	6.82646	0.0088111	0.711787
R1-siHIBCH-96h	MCEE	24.9523	17.1659	7.78643	0.00452952	0.559805	0.528122	R2-siHIBCH-96h	MCEE	25.0481	18.0446	7.00344	0.00779388	0.316308	0.503127	siHIBCH-96h	MCEE	0.515625
R1-siHIBCH-96h	MCEE	24.8401	17.1659	7.6742	0.00489593	0.496439		R2-siHIBCH-96h	MCEE	24.4081	18.0013	6.40685	0.0117855	0.689947
R1-siCTR-48h	MUT	22.7683	17.8259	4.94237	0.0325236	1	1	R2-siCTR-48h	MUT	22.3575	18.4657	3.89178	0.0673686	1	1	siCTR-48h	MUT	1
R1-siCTR-48h	MUT	22.6711	17.8259	4.84522	0.0347891	1		R2-siCTR-48h	MUT	22.868	18.2911	4.5769	0.0419003	1
R1-siCTR-72h	MUT	22.3315	17.7512	4.58027	0.0418023	1	1	R2-siCTR-72h	MUT	21.6482	17.5809	4.06723	0.0596541	1	1	siCTR-72h	MUT	1
R1-siCTR-72h	MUT	22.2182	17.7512	4.46695	0.0452183	1		R2-siCTR-72h	MUT	21.5539	17.505	4.04897	0.0604141	1
R1-siCTR-96h	MUT	22.7421	17.7869	4.95515	0.0322366	1	1	R2-siCTR-96h	MUT	21.96	18.2474	3.71255	0.0762801	1	1	siCTR-96h	MUT	1
R1-siCTR-96h	MUT	22.5851	17.7869	4.79814	0.0359431	1		R2-siCTR-96h	MUT	21.8951	18.0075	3.88762	0.0675632	1
R1-siHIBCH-48h	MUT	22.5996	17.2521	5.3475	0.0245608	0.755168	0.713923	R2-siHIBCH-48h	MUT	23.127	18.7973	4.32976	0.0497294	0.738169	0.967836	siHIBCH-48h	MUT	0.84088
R1-siHIBCH-48h	MUT	22.6693	17.2521	5.41723	0.0234019	0.672679		R2-siHIBCH-48h	MUT	23.201	18.8841	4.31687	0.0501757	1.1975
R1-siHIBCH-72h	MUT	22.4763	17.3447	5.13153	0.0285269	0.682424	0.644925	R2-siHIBCH-72h	MUT	22.5423	18.3309	4.21138	0.0539818	0.904913	0.882552	siHIBCH-72h	MUT	0.763738
R1-siHIBCH-72h	MUT	22.5309	17.3447	5.18617	0.0274667	0.607425		R2-siHIBCH-72h	MUT	22.468	18.2017	4.26624	0.0519676	0.860191
R1-siHIBCH-96h	MUT	22.0447	17.1659	4.87878	0.0339891	1.05436	0.985175	R2-siHIBCH-96h	MUT	22.1896	18.0446	4.14496	0.0565254	0.741024	0.773945	siHIBCH-96h	MUT	0.87956
R1-siHIBCH-96h	MUT	22.0907	17.1659	4.92474	0.0329235	0.915987		R2-siHIBCH-96h	MUT	22.1985	18.0013	4.19722	0.0545144	0.806865
R1-siCTR-48h	PCCA	25.7154	17.8259	7.88951	0.00421717	1	1	R2-siCTR-48h	PCCA	25.4259	18.4657	6.96018	0.00803115	1	1	siCTR-48h	PCCA	1
R1-siCTR-48h	PCCA	25.6679	17.8259	7.842	0.00435837	1		R2-siCTR-48h	PCCA	25.5123	18.2911	7.22122	0.00670188	1
R1-siCTR-72h	PCCA	25.072	17.7512	7.32075	0.00625509	1	1	R2-siCTR-72h	PCCA	24.4919	17.5809	6.91096	0.00830983	1	1	siCTR-72h	PCCA	1
R1-siCTR-72h	PCCA	25.118	17.7512	7.3668	0.00605861	1		R2-siCTR-72h	PCCA	24.4177	17.505	6.91274	0.00829961	1
R1-siCTR-96h	PCCA	25.4864	17.7869	7.6995	0.00481083	1	1	R2-siCTR-96h	PCCA	24.8969	18.2474	6.64952	0.0099608	1	1	siCTR-96h	PCCA	1
R1-siCTR-96h	PCCA	25.5465	17.7869	7.75961	0.00461448	1		R2-siCTR-96h	PCCA	24.9796	18.0075	6.97214	0.00796484	1
R1-siHIBCH-48h	PCCA	25.3569	17.2521	8.10477	0.00363262	0.861389	0.862928	R2-siHIBCH-48h	PCCA	25.7947	18.7973	6.99742	0.00782648	0.974516	1.15043	siHIBCH-48h	PCCA	1.00668
R1-siHIBCH-48h	PCCA	25.3042	17.2521	8.05211	0.00376766	0.864467		R2-siHIBCH-48h	PCCA	25.6979	18.8841	6.81376	0.00888903	1.32635
R1-siHIBCH-72h	PCCA	25.236	17.3447	7.89124	0.00421213	0.673392	0.665251	R2-siHIBCH-72h	PCCA	25.4506	18.3309	7.11972	0.00719038	0.865286	0.862127	siHIBCH-72h	PCCA	0.763689
R1-siHIBCH-72h	PCCA	25.3173	17.3447	7.97259	0.00398118	0.657111		R2-siHIBCH-72h	PCCA	25.3338	18.2017	7.13206	0.0071291	0.858968
R1-siHIBCH-96h	PCCA	25.2002	17.1659	8.03427	0.00381457	0.792913	0.777606	R2-siHIBCH-96h	PCCA	25.253	18.0446	7.2084	0.00676168	0.678829	0.766175	siHIBCH-96h	PCCA	0.771891
R1-siHIBCH-96h	PCCA	25.3171	17.1659	8.15118	0.00351762	0.7623		R2-siHIBCH-96h	PCCA	25.2019	18.0013	7.20064	0.00679816	0.853522
R1-siCTR-48h	PCCB	22.8682	17.8259	5.04234	0.0303463	1	1	R2-siCTR-48h	PCCB	23.108	18.4657	4.64229	0.0400436	1	1	siCTR-48h	PCCB	1
R1-siCTR-48h	PCCB	22.9902	17.8259	5.16431	0.027886	1		R2-siCTR-48h	PCCB	23.2565	18.2911	4.96545	0.0320075	1
R1-siCTR-72h	PCCB	22.6372	17.7512	4.88601	0.0338193	1	1	R2-siCTR-72h	PCCB	22.4004	17.5809	4.81947	0.0354156	1	1	siCTR-72h	PCCB	1
R1-siCTR-72h	PCCB	22.5332	17.7512	4.78202	0.036347	1		R2-siCTR-72h	PCCB	22.4345	17.505	4.9295	0.032815	1
R1-siCTR-96h	PCCB	23.0831	17.7869	5.29619	0.02545	1	1	R2-siCTR-96h	PCCB	22.8442	18.2474	4.59681	0.041326	1	1	siCTR-96h	PCCB	1
R1-siCTR-96h	PCCB	23.1421	17.7869	5.35516	0.0244307	1		R2-siCTR-96h	PCCB	22.8975	18.0075	4.89001	0.0337257	1
R1-siHIBCH-48h	PCCB	22.9917	17.2521	5.7396	0.0187158	0.616741	0.643947	R2-siHIBCH-48h	PCCB	23.6384	18.7973	4.84114	0.0348876	0.871241	0.929891	siHIBCH-48h	PCCB	0.786919
R1-siHIBCH-48h	PCCB	22.9917	17.2521	5.7396	0.0187158	0.671153		R2-siHIBCH-48h	PCCB	23.8662	18.8841	4.98207	0.0316407	0.988542
R1-siHIBCH-72h	PCCB	22.9506	17.3447	5.60589	0.0205333	0.607147	0.593371	R2-siHIBCH-72h	PCCB	23.3165	18.3309	4.98557	0.031564	0.891247	0.860041	siHIBCH-72h	PCCB	0.726706
R1-siHIBCH-72h	PCCB	22.9136	17.3447	5.5689	0.0210665	0.579594		R2-siHIBCH-72h	PCCB	23.4021	18.2017	5.20034	0.0271982	0.828836
R1-siHIBCH-96h	PCCB	22.7956	17.1659	5.62972	0.0201969	0.793593	0.812779	R2-siHIBCH-96h	PCCB	23.1148	18.0446	5.07018	0.0297663	0.72028	0.764476	siHIBCH-96h	PCCB	0.788627
R1-siHIBCH-96h	PCCB	22.7865	17.1659	5.62057	0.0203254	0.831965		R2-siHIBCH-96h	PCCB	23.1976	18.0013	5.19638	0.027273	0.808671

## Sheet: Figure 4e
qPCR Calculations for Figure 4e
ViiA 7 Real-Time PCR System, SYBR Green Master Mix, RPL32 (HouseKeeper)
Replicate 1								Replicate 2								Average
Sample Name	Target Name	CT	RPLCT	dCT	2^-dCT	Relative	Mean	Sample Name	Target Name	CT	RPLCT	dCT	2^-dCT	Relative	Mean	Sample	Target	Mean
shNT	HIBCH	21.6451	15.0196	6.62548	0.0101282	1	1	shNT	HIBCH	25.9624	19.2174	6.74498	0.00932305	1	1	shNT	HIBCH	1
shNT	HIBCH	21.5668	14.9677	6.5991	0.0103151	1		shNT	HIBCH	25.9901	19.2851	6.70492	0.00958557	1
shNT	HIBCH	21.3927	15.0762	6.31647	0.0125474	1		shNT	HIBCH	25.9653	19.3267	6.63858	0.0100366	1
shHIBCH-1	HIBCH	22.427	14.8058	7.62119	0.00507916	0.501488	0.537905	shHIBCH-1	HIBCH	25.3026	17.2875	8.01508	0.00386562	0.414631	0.440578	shHIBCH-1	HIBCH	0.489241
shHIBCH-1	HIBCH	22.2841	14.983	7.30112	0.00634081	0.614714		shHIBCH-1	HIBCH	25.0778	17.3476	7.73015	0.00470971	0.491333
shHIBCH-1	HIBCH	22.1682	14.8445	7.32367	0.00624248	0.497512		shHIBCH-1	HIBCH	25.2075	17.3027	7.90473	0.00417292	0.415769
shHIBCH-2	HIBCH	23.0782	14.6248	8.45346	0.00285269	0.281658	0.280176	shHIBCH-2	HIBCH	26.2205	17.7268	8.4937	0.00277421	0.297565	0.303642	shHIBCH-2	HIBCH	0.291909
shHIBCH-2	HIBCH	23.0781	14.6827	8.39534	0.00296996	0.287924		shHIBCH-2	HIBCH	26.1543	17.8422	8.31203	0.00314652	0.328255
shHIBCH-2	HIBCH	22.9495	14.7491	8.2004	0.00339965	0.270945		shHIBCH-2	HIBCH	26.2633	17.8143	8.44901	0.00286151	0.285106
shNT	SDHA	20.5645	15.0196	5.54495	0.0214192	1	1	shNT	SDHA	25.5507	19.2174	6.3333	0.0124018	1	1	shNT	SDHA	1
shNT	SDHA	20.6407	14.9677	5.67304	0.0195995	1		shNT	SDHA	25.5027	19.2851	6.21761	0.0134373	1
shNT	SDHA	20.604	15.0762	5.52774	0.0216762	1		shNT	SDHA	25.5019	19.3267	6.17521	0.0138381	1
shHIBCH-1	SDHA	21.3267	14.8058	6.52095	0.0108893	0.50839	0.507573	shHIBCH-1	SDHA	24.3272	17.2875	7.0397	0.00760047	0.61285	0.583765	shHIBCH-1	SDHA	0.545669
shHIBCH-1	SDHA	21.6504	14.983	6.66734	0.00983851	0.501977		shHIBCH-1	SDHA	24.3192	17.3476	6.97156	0.00796805	0.592981
shHIBCH-1	SDHA	21.3371	14.8445	6.49254	0.0111059	0.512351		shHIBCH-1	SDHA	24.3524	17.3027	7.04965	0.00754821	0.545465
shHIBCH-2	SDHA	21.5044	14.6248	6.87968	0.00849202	0.396468	0.40635	shHIBCH-2	SDHA	24.8528	17.7268	7.12596	0.00715933	0.577279	0.590357	shHIBCH-2	SDHA	0.498353
shHIBCH-2	SDHA	21.9487	14.6827	7.266	0.00649703	0.331489		shHIBCH-2	SDHA	24.8053	17.8422	6.96301	0.0080154	0.596505
shHIBCH-2	SDHA	21.3028	14.7491	6.55367	0.0106451	0.491093		shHIBCH-2	SDHA	24.733	17.8143	6.91871	0.00826532	0.597287
shNT	SUCGL2	19.5415	15.0196	4.52196	0.0435265	1	1	shNT	SUCGL2	22.9649	19.2174	3.74752	0.0744534	1	1	shNT	SUCGL2	1
shNT	SUCGL2	19.5057	14.9677	4.53797	0.0430463	1		shNT	SUCGL2	23.0643	19.2851	3.77912	0.0728403	1
shNT	SUCGL2	19.5919	15.0762	4.51567	0.0437166	1		shNT	SUCGL2	23.162	19.3267	3.83528	0.0700591	1
shHIBCH-1	SUCGL2	19.8936	14.8058	5.08778	0.0294052	0.675571	0.75832	shHIBCH-1	SUCGL2	21.73	17.2875	4.44249	0.0459913	0.61772	0.631208	shHIBCH-1	SUCGL2	0.694764
shHIBCH-1	SUCGL2	19.7796	14.983	4.79658	0.0359821	0.835892		shHIBCH-1	SUCGL2	21.776	17.3476	4.42837	0.0464439	0.637613
shHIBCH-1	SUCGL2	19.7495	14.8445	4.90498	0.0333776	0.763498		shHIBCH-1	SUCGL2	21.7857	17.3027	4.483	0.0447181	0.63829
shHIBCH-2	SUCGL2	20.1788	14.6248	5.554	0.0212853	0.489018	0.573232	shHIBCH-2	SUCGL2	22.1832	17.7268	4.45634	0.045552	0.611819	0.669805	shHIBCH-2	SUCGL2	0.621518
shHIBCH-2	SUCGL2	19.9121	14.6827	5.22936	0.0266566	0.619255		shHIBCH-2	SUCGL2	22.1466	17.8422	4.30436	0.0506125	0.694842
shHIBCH-2	SUCGL2	19.9746	14.7491	5.22544	0.0267293	0.611422		shHIBCH-2	SUCGL2	22.1585	17.8143	4.34419	0.0492343	0.702753

## Sheet: Figure 4g,h
qPCR Calculations for Figure 4g and 4h
ViiA 7 Real-Time PCR System, SYBR Green Master Mix, RPL32 (HouseKeeper)
Sample Name	Target Name	CT	RPL32 CT	dCT	2^-dCT	Relative		Average siCTR ddCT for Rel. Calc
siCTR-48h	HIBCH	22.1589	16.2509	5.90794	0.0166546	1.01023		siCTR-48	0.016486
siCTR-48h	HIBCH	22.3169	16.3794	5.93745	0.0163173	0.989771		siCTR-72	0.0196401
siCTR-72h	HIBCH	21.8794	16.2181	5.66129	0.0197597	1.00609		siCTR-96	0.0169888
siCTR-72h	HIBCH	21.8437	16.1648	5.67887	0.0195204	0.993907
siCTR-96h	HIBCH	22.325	16.3686	5.95639	0.0161045	0.94795
siCTR-96h	HIBCH	22.293	16.4869	5.80607	0.017873	1.05205
siHIBCH-48h	HIBCH	27.677	15.9552	11.7219	0.000296048	0.0179576
siHIBCH-48h	HIBCH	27.7009	15.9584	11.7425	0.000291856	0.0177033
siHIBCH-72h	HIBCH	27.2492	15.6931	11.5561	0.0003321	0.0169093
siHIBCH-72h	HIBCH	27.4101	15.7932	11.6169	0.000318389	0.0162112
siHIBCH-96h	HIBCH	26.5648	15.2376	11.3272	0.000389199	0.0229092
siHIBCH-96h	HIBCH	26.4901	15.2057	11.2844	0.000400917	0.0235989
siMCCC2-48h	HIBCH	22.3572	16.1071	6.25006	0.0131385	0.796948
siMCCC2-48h	HIBCH	22.2675	16.1235	6.144	0.0141407	0.857741
siMCCC2-72h	HIBCH	22.5844	15.9884	6.59595	0.0103376	0.526353
siMCCC2-72h	HIBCH	22.4082	15.953	6.45521	0.0113969	0.58029
siMCCC2-96h	HIBCH	23.2556	16.4407	6.81494	0.00888176	0.522802
siMCCC2-96h	HIBCH	23.0903	16.4248	6.66547	0.00985133	0.579873
siCTR-48h	MCCC2	22.5766	16.2509	6.32571	0.0124673	0.756236
siCTR-48h	MCCC2	22.3672	16.3794	5.98777	0.015758	0.955843
siCTR-72h	MCCC2	22.8083	16.2181	6.59025	0.0103786	0.528439
siCTR-72h	MCCC2	22.6553	16.1648	6.49055	0.0111212	0.566249
siCTR-96h	MCCC2	23.7687	16.3686	7.4001	0.00592034	0.348486
siCTR-96h	MCCC2	23.6807	16.4869	7.1938	0.00683049	0.402059
siHIBCH-48h	MCCC2	21.9322	15.9552	5.97704	0.0158757	0.962982
siHIBCH-48h	MCCC2	21.7496	15.9584	5.79119	0.0180583	1.09538
siHIBCH-72h	MCCC2	22.1926	15.6931	6.49951	0.0110523	0.562744
siHIBCH-72h	MCCC2	22.9278	15.7932	7.13458	0.00711668	0.362355
siHIBCH-96h	MCCC2	22.1045	15.2376	6.86686	0.00856778	0.504321
siHIBCH-96h	MCCC2	22.0539	15.2057	6.84822	0.00867924	0.510881
siMCCC2-48h	MCCC2	25.8118	16.1071	9.70468	0.0011984	0.0726921
siMCCC2-48h	MCCC2	25.961	16.1235	9.83754	0.00109296	0.0662965
siMCCC2-72h	MCCC2	26.1612	15.9884	10.1728	0.000866323	0.04411
siMCCC2-72h	MCCC2	25.8078	15.953	9.85483	0.00107994	0.0549867
siMCCC2-96h	MCCC2	26.8495	16.4407	10.4089	0.000735551	0.0432963
siMCCC2-96h	MCCC2	26.1719	16.4248	9.74711	0.00116366	0.068496
Singleplex
RPL32
95.0
siCTR-48h

## Sheet: Figure 4i
qPCR Calculations for Figure 4i
ViiA 7 Real-Time PCR System, SYBR Green Master Mix, RPL32 (HouseKeeper)
Replicate 1								Replicate 2								Average
Sample Name	Target Name	CT	RPL CT	dCT	2^-dCT	Relative	R1 Mean	Sample Name	Target Name	CT	RPL CT	dCT	2^-dCT	Relative	R2 Mean	Sample	Target	Mean
siCTR-96h	ACAT1	22.4806	18.2474	4.23319	0.0531719	1	1	siCTR-96h	ACAT1	22.1319	17.7869	4.34501	0.0492063	1	1	siCTR-96h	ACAT1	1
siCTR-96h	ACAT1	22.1315	18.0075	4.124	0.0573523	1		siCTR-96h	ACAT1	22.0898	17.7869	4.30282	0.0506666	1
siHIBCH-96h	ACAT1	22.0855	18.0446	4.04086	0.0607548	1.14261	1.26094	siHIBCH-96h	ACAT1	21.1246	17.1659	3.95867	0.0643165	1.30708	1.27286	siHIBCH-96h	ACAT1	1.2669
siHIBCH-96h	ACAT1	21.6614	18.0013	3.66011	0.0791038	1.37926		siHIBCH-96h	ACAT1	21.16	17.1659	3.99406	0.0627578	1.23864
siCTR-96h	ACC	22.5925	18.2474	4.34505	0.0492052	1	1	siCTR-96h	ACC	22.5506	17.7869	4.76364	0.0368131	1	1	siCTR-96h	ACC	1
siCTR-96h	ACC	22.5206	18.0075	4.51315	0.043793	1		siCTR-96h	ACC	22.5238	17.7869	4.73691	0.0375014	1
siHIBCH-96h	ACC	23.1673	18.0446	5.12267	0.0287027	0.583326	0.628349	siHIBCH-96h	ACC	22.6663	17.1659	5.50042	0.0220907	0.600076	0.584435	siHIBCH-96h	ACC	0.606392
siHIBCH-96h	ACC	23.0849	18.0013	5.08368	0.029489	0.673373		siHIBCH-96h	ACC	22.7168	17.1659	5.55093	0.0213306	0.568795
siCTR-96h	CPT1	20.4896	18.2474	2.24223	0.211359	1	1	siCTR-96h	CPT1	21.1485	17.7869	3.36152	0.0972932	1	1	siCTR-96h	CPT1	1
siCTR-96h	CPT1	20.4017	18.0075	2.39421	0.190226	1		siCTR-96h	CPT1	21.0747	17.7869	3.28779	0.102394	1
siHIBCH-96h	CPT1	20.5714	18.0446	2.52681	0.173522	0.82098	0.850931	siHIBCH-96h	CPT1	20.9704	17.1659	3.80447	0.0715716	0.735628	0.719379	siHIBCH-96h	CPT1	0.785155
siHIBCH-96h	CPT1	20.5785	18.0013	2.57719	0.167567	0.880881		siHIBCH-96h	CPT1	20.9618	17.1659	3.79593	0.0719965	0.70313
siCTR-96h	GOT2	20.038	18.2474	1.79057	0.289058	1	1	siCTR-96h	GOT2	20.4777	17.7869	2.69075	0.154883	1	1	siCTR-96h	GOT2	1
siCTR-96h	GOT2	20.0089	18.0075	2.00138	0.24976	1		siCTR-96h	GOT2	20.5049	17.7869	2.71793	0.151993	1
siHIBCH-96h	GOT2	20.6969	18.0446	2.65222	0.159075	0.550321	0.575632	siHIBCH-96h	GOT2	21.1907	17.1659	4.02479	0.0614351	0.396655	0.393574	siHIBCH-96h	GOT2	0.484603
siHIBCH-96h	GOT2	20.7373	18.0013	2.73608	0.150092	0.600943		siHIBCH-96h	GOT2	21.2405	17.1659	4.07456	0.059352	0.390493
siCTR-96h	HIBCH	23.6418	18.2474	5.39442	0.0237748	1	1	siCTR-96h	HIBCH	23.0484	17.7869	5.26144	0.0260705	1	1	siCTR-96h	HIBCH	1
siCTR-96h	HIBCH	23.6105	18.0075	5.60303	0.020574	1		siCTR-96h	HIBCH	22.9086	17.7869	5.12163	0.0287234	1
siHIBCH-96h	HIBCH	28.9969	18.0446	10.9523	0.000504707	0.0212286	0.0231844	siHIBCH-96h	HIBCH	27.9296	17.1659	10.7636	0.000575201	0.0220633	0.0196831	siHIBCH-96h	HIBCH	0.0214337
siHIBCH-96h	HIBCH	28.9181	18.0013	10.9169	0.000517235	0.0251402		siHIBCH-96h	HIBCH	28.1404	17.1659	10.9745	0.000496997	0.0173029
siCTR-96h	HMGCR	24.2822	18.2474	6.03473	0.0152533	1	1	siCTR-96h	HMGCR	24.9311	17.7869	7.14414	0.00706968	1	1	siCTR-96h	HMGCR	1
siCTR-96h	HMGCR	24.3805	18.0075	6.37297	0.0120655	1		siCTR-96h	HMGCR	24.9631	17.7869	7.17613	0.00691464	1
siHIBCH-96h	HMGCR	23.4458	18.0446	5.4012	0.0236633	1.55136	1.69061	siHIBCH-96h	HMGCR	24.0281	17.1659	6.86215	0.00859581	1.21587	1.22712	siHIBCH-96h	HMGCR	1.45887
siHIBCH-96h	HMGCR	23.5025	18.0013	5.50124	0.0220781	1.82986		siHIBCH-96h	HMGCR	24.0336	17.1659	6.86768	0.00856292	1.23838
siCTR-96h	HMGCS	23.1215	18.2474	4.87406	0.0341006	1	1	siCTR-96h	HMGCS	22.9826	17.7869	5.19563	0.0272873	1	1	siCTR-96h	HMGCS	1
siCTR-96h	HMGCS	23.1697	18.0075	5.16221	0.0279267	1		siCTR-96h	HMGCS	23.997	17.7869	6.21008	0.0135076	1
siHIBCH-96h	HMGCS	22.7629	18.0446	4.7183	0.0379882	1.114	1.29531	siHIBCH-96h	HMGCS	22.3562	17.1659	5.1903	0.0273882	1.0037	1.5752	siHIBCH-96h	HMGCS	1.43525
siHIBCH-96h	HMGCS	22.6012	18.0013	4.59991	0.0412371	1.47662		siHIBCH-96h	HMGCS	22.2739	17.1659	5.10797	0.0289967	2.14669
